# Supplementary material for: A simple, accurate and universal method for quantification of PCR
Source: BMC Biotechnol. 2016 Mar 9;16:27. doi: 10.1186/s12896-016-0256-y (PMC4784296; doi:10.1186/s12896-016-0256-y)
Supplement: Additional file 1: — Supporting data for Figs 1-4. (XLS 603 kb) [file 12896_2016_256_MOESM1_ESM.xls]

## Sheet: Fig 1
										AccuCal-D as calibrator (1b)												(1f)
	AccuCal-D as calibrator (1c)
																						comparison of theoretical vs determined number of c/PCR
	(1e)	determined starting nucleic acid input (c/PCR)								Fluorescence values of calibrator												Theoretical	Determined	SEM
		Mean	SEM							ng calibrator												Lambda 4.5 x 10^1	48.4725	10.633
	NTC								cycle number	0	40	60	80	120	140	160	200					Lambda 4.5 x 10^2	625.35	101.654
	Lambda 4.5 x 10^1	48.4725	10.633						1	1.77669	7.48916	15.6795	27.7067	40.2777	61.6677	76.2734	97.0007					Lambda 4.5 x 10^3	3864.41	574.166
	Lambda 4.5 x 10^2	625.35	101.654						2	1.97277	7.48916	15.6795	27.7067	40.2777	61.6677	76.2734	97.0007					Lambda 4.5 x 10^4	58191.8	9280.31
	Lambda 4.5 x 10^3	3864.41	574.166						3	1.98691	7.62542	15.9606	27.994	40.405	62.5213	77.5723	97.0007					Lambda 4.5 x 10^5	526174	80983.5
	Lambda 4.5 x 10^4	58191.8	9280.31						4	1.97165	7.56853	15.8863	27.935	39.9759	61.39	76.5807	97.0007					Lambda 4.5 x 10^6	8.22139e+06	1.37469e+06
	Lambda 4.5 x 10^5	526174	80983.5						5	2.02133	7.41323	15.7168	27.6474	39.805	60.9161	76.0309	97.0007
	Lambda 4.5 x 10^6	8.22139e+06	1.37469e+06						6	2.06388	7.85064	16.3952	28.779	41.5058	63.1599	78.1826	97.0007
									7	2.03848	7.6064	15.5792	27.458	39.2804	60.3258	75.1587	97.0007
									8	2.05948	7.60714	16.0251	27.9626	40.2828	61.4155	76.4048	97.0007
									9	2.05991	7.67626	16.1588	28.3652	40.6166	61.8684	76.6812	97.0007
									10	1.93992	7.6355	15.9384	27.7845	40.0778	61.0157	75.727	97.0007
									11	2.11745	7.72402	16.0896	28.5714	40.6112	61.677	76.1632	97.0007
									12	2.20965	7.91416	16.5538	29.0415	41.3916	62.3522	77.5032	97.0007
									13	2.03006	7.58243	15.9904	28.0661	40.1015	61.1336	74.9831	97.0007
									14	2.05688	7.70259	16.244	27.8171	39.97	60.4143	75.3265	97.0007
									15	2.02725	7.68529	15.8853	27.9531	40.1698	61.4494	75.5929	97.0007
									16	2.08933	7.80185	16.0326	27.9924	40.437	61.5202	75.5362	97.0007
									17	2.05552	7.63288	16.0864	27.8325	40.3635	61.1647	74.7589	97.0007
									18	2.1206	7.7259	16.4197	28.5384	41.0961	62.1265	76.776	97.0007
									19	2.10516	7.85488	16.2934	28.6124	40.6019	62.233	76.9028	97.0007
									20	2.10093	7.85211	16.1912	28.62	40.2426	61.9563	75.84	97.0007
									21	2.12344	7.80821	16.2821	28.3676	40.6043	62.0248	76.4071	97.0007
									22	2.13901	7.93749	16.5201	28.3563	40.828	61.9469	76.1667	97.0007
									23	2.12706	7.94161	16.3373	28.542	40.9794	62.0666	75.4465	97.0007
									24	2.17665	7.97664	16.3906	28.7029	41.0619	61.8653	75.7536	97.0007
									25	2.19017	8.02538	16.6307	29.0848	41.0138	63.0812	78.8791	97.0007
									26	2.19629	8.07337	16.7037	28.9082	41.5069	62.9366	78.0303	97.0007
									27	2.23129	7.9926	16.784	29.1001	41.3308	62.7048	77.0892	97.0007
									28	2.24733	7.95104	16.6521	28.6987	40.9791	62.095	76.7329	97.0007
									29	2.16903	7.98629	16.6132	28.849	41.079	61.7553	76.1081	97.0007
									30	2.10799	7.86315	15.9143	27.7099	39.8198	60.782	73.3717	97.0007
									31	2.28964	8.12379	16.754	29.0246	42.5566	63.6093	76.1847	97.0007
									32	2.24451	7.84259	16.2147	28.2711	41.1995	62.0017	74.8965	97.0007
									33	2.13696	7.76731	16.1911	28.0873	40.7926	61.0153	74.254	97.0007
									34	2.19969	7.91516	16.1059	28.0424	40.9712	60.9458	75.3799	97.0007
									35	2.21611	7.7393	16.1666	27.6937	40.3595	60.6945	74.8692	97.0007
									36	2.20264	7.74438	16.0385	27.4559	40.4495	60.6751	73.8705	97.0007
									37	2.30883	8.00452	16.5035	28.1886	40.8627	62.2712	74.5121	97.0007
									38	2.25669	7.86347	16.3161	28.4266	40.9021	62.4473	74.6602	97.0007
									39	2.21481	7.87129	16.074	28.324	40.8159	61.1092	73.5544	97.0007
									40	2.24135	7.76743	15.9217	27.935	40.2548	60.6184	73.8998	97.0007

## Sheet: Fig2a
AccuCal-P as calibrator										AccuCal-P as calibrator
	determined starting nucleic acid input (c/PCR)
	Mean	SEM
NTC											Fluorescence values of calibrator
Lambda 4.5 x 10^1	45.573	9.09588									pmols	0	0.4	0.8	1.2	1.6	2	3.2	4				Theoretical	Mean calculated amount (c/PCR)					SEM
Lambda 4.5 x 10^2	561.287	87.0629									Cycle 1	1.03781	0.897643	3.26215	7.00251	10.4992	14.7217	22.622	30.414					EvaGreen® dye		Hydrolysis probe			EvaGreen® dye		Hydrolysis probe
Lambda 4.5 x 10^3	3485.68	496.462									Cycle 2	1.05055	0.986837	3.45273	7.40178	10.9776	15.2821	24.1377	32.509					AccuCal-D	AccuCal -P	AccuCal-D	AccuCal -P		AccuCal-D	AccuCal -P	AccuCal-D	AccuCal -P
Lambda 4.5 x 10^4	52351.3	7939.38									Cycle 3	1.06071	1.07274	3.70253	7.86045	11.6537	16.078	25.3825	34.2351				Lambda 4.5 x 10^1	48.4725	45.573	85.83	90		10.633	9.09588	30.58	35.72
Lambda 4.5 x 10^5	475732	69763.9									Cycle 4	1.09346	1.09216	3.92691	8.14136	12.2246	16.5496	26.3118	34.9117				Lambda 4.5 x 10^2	625.35	561.287	558.5	553.2		101.654	87.0629	104	124.2
Lambda 4.5 x 10^6	7.34565e+06	1.18148e+06									Cycle 5	1.08946	1.14938	3.88065	8.12222	12.1015	16.7216	26.2478	35.2795				Lambda 4.5 x 10^3	3864.41	3485.68	6018	6088		574.166	496.462	1144	1417
											Cycle 6	1.07983	1.13263	3.89264	8.09953	12.0525	16.5526	25.9546	34.7886				Lambda 4.5 x 10^4	58191.8	52351.3	49760	46840		9280.31	7939.38	9421	10870
											Cycle 7	1.07524	1.10579	3.73378	7.95872	11.8504	16.2396	25.3606	34.0069				Lambda 4.5 x 10^5	526174	475732	461000	438500		80983.5	69763.9	83460	96620
											Cycle 8	1.0711	1.09021	3.74354	7.95145	11.8029	16.1179	25.0968	33.8029
											Cycle 9	1.04311	1.0963	3.73642	7.72458	11.5762	15.8241	25.0308	33.3666
											Cycle 10	1.08039	1.05343	3.64258	7.62633	11.3237	15.6524	24.4588	32.799
											Cycle 11	1.05973	1.07081	3.7614	7.79508	11.6808	15.6984	24.6946	32.9507
											Cycle 12	1.0876	1.07268	3.77569	7.76266	11.5585	15.7453	24.5333	32.7546
											Cycle 13	1.03821	1.01563	3.57565	7.54573	11.2992	15.2882	24.0455	32.1618
											Cycle 14	1.03583	1.05975	3.61669	7.6319	11.394	15.4307	24.2359	32.1814
											Cycle 15	1.07004	1.08759	3.72896	7.67834	11.4323	15.66	24.9015	32.5806
											Cycle 16	1.07114	1.06227	3.72823	7.72825	11.5746	15.5732	24.842	32.3072
											Cycle 17	1.03342	1.06355	3.70601	7.57363	11.2348	15.147	24.1348	31.7159
											Cycle 18	1.03244	1.06038	3.61181	7.47102	11.3044	15.1117	23.818	31.7515
											Cycle 19	1.05675	1.02635	3.64563	7.56802	11.4514	15.2063	24.3029	31.4916
											Cycle 20	1.07143	1.03694	3.6953	7.62079	11.3972	15.4628	24.2539	32.1402
											Cycle 21	1.09411	1.01368	3.61451	7.60949	11.305	15.4646	24.072	32.1207
											Cycle 22	1.0752	1.10433	3.72075	7.61346	11.519	15.5895	24.3525	32.1144
											Cycle 23	1.04909	1.052	3.64139	7.68797	11.2808	15.4565	24.049	31.7703
											Cycle 24	1.07318	1.06481	3.66394	7.62701	11.4623	15.4865	23.986	32.0657
											Cycle 25	1.07085	1.06127	3.64495	7.76452	11.4576	15.5057	24.1334	31.9239
											Cycle 26	1.07177	1.11305	3.6941	7.81314	11.4158	15.4071	24.0724	31.8419
											Cycle 27	1.07446	1.12442	3.71815	7.93074	11.4316	15.4288	24.0598	32.1953
											Cycle 28	1.06141	1.08079	3.55787	7.5529	11.1397	15.3173	23.4195	31.0305
											Cycle 29	1.05943	1.06268	3.64993	7.62814	11.2278	15.0578	23.6256	31.0869
											Cycle 30	1.05315	1.07126	3.54505	7.52941	11.1566	15.2142	23.1921	31.2106
											Cycle 31	1.06334	1.10049	3.59144	7.46942	11.0853	15.1389	23.3921	31.3342
											Cycle 32	1.08462	1.07298	3.51439	7.53923	11.2265	15.2775	23.4644	32.1777
											Cycle 33	1.06868	1.06528	3.66369	7.55323	11.2097	15.167	23.9764	31.9244
											Cycle 34	1.05902	1.11177	3.66849	7.5413	11.2317	15.1397	23.85	32.1687
											Cycle 35	1.07118	1.05942	3.61998	7.6414	11.2246	15.5993	23.7674	32.1126
											Cycle 36	1.05663	1.07968	3.65696	7.59653	11.2558	15.4315	23.686	31.9985
											Cycle 37	1.0522	1.10635	3.68458	7.74645	11.2736	15.3603	23.7141	32.3214
											Cycle 38	1.06922	1.02962	3.60596	7.57836	11.202	15.2968	23.358	31.4457
											Cycle 39	1.0952	1.05825	3.65106	7.77968	11.3102	15.8359	23.6875	31.9264
											Cycle 40	1.10604	1.06109	3.69788	7.77373	11.5023	15.5589	23.7319	31.7656

## Sheet: Fig2b
										AccuCal-D calibration curve						AccuCal-P calibration curve
										comparison of theoretical vs determined number of c/PCR						comparison of theoretical vs determined number of c/PCR
		determined starting nucleic acid input (c/PCR)								AccuCal-D						AccuCal-P
		501bp amplicon			SEM					theoretical	determined					theoretical	determined
		AccuCAL-D	AccuCAL-P		AccuCAL-D	AccuCAL-P				45	15.3					45	14.4
	Lambda 4.5 x 10^1	15.3	14.4		4.03	3.6				450	269					450	252
	Lambda 4.5 x 10^2	269	252		86.6	77.6				4500	4490					4500	4210
	Lambda 4.5 x 10^3	4490	4210		1420	1270				45000	52000					45000	48500
	Lambda 4.5 x 10^4	52000	48500		17400	15500				450000	640000					450000	605000
	Lambda 4.5 x 10^5	640000	605000		190000	173000				NTC	0					NTC	0
	NTC	0	0

## Sheet: Fig2c
																				mean for all machines
		determined starting nucleic acid input (c/PCR)
		mean										SEM
	Researcher	SS	AP/IP	TH	PL/EH/BM	BH	SSc	CFY	FGS			SS	AP/IP	TH	PL/EH/BM	BH	SSc	CFY	FGS		all machines
	machine/MM	7900HT/ EXPRESS SYBR® GreenER™	Mastercycler/ GoTaq® qPCR mastermix	qTower/ SsoFast™ EvaGreen®	ViiA7 #1/ GoTaq® qPCR mastermix	ViiA7 #2/ Fast SYBR® green	Eco/ Power SYBR® Green	CFX96/ SsoAdvanced™ SYBR® green	RotorGene-6000/ SensiMix™ SYBR® Hi-ROX												mean	SEM
		7900HT	M-Cycler	qTower	ViiA7 #1	ViiA7 #2	Eco	CFX96	RG-6000
	NTC
	Lambda 4.5 x 10^1	88.1577	166.7	41.58	89.14	44.83	37.7927	31.27	22.8			80212.4	221300	89720	105620	124500	57590.3	145600	153100		65.2838	15.9739
	Lambda 4.5 x 10^2	731.079	581.3	486.6	340.829	398.6		594.4	160.4			6826.74	13120	7950	5364.39	8439		10670	6058		470.458	62.9425
	Lambda 4.5 x 10^3	4366.09	5915	6573	4727.57	7415	4675.88	6152	3075			407.574	994	1117	676.726	1266	869.203	977.9	796		5362.44	466.441
	Lambda 4.5 x 10^4	54509.1	77370	44490	35001.4	63600		65970	23740			118.665	105.7	90.2	59.0542	49.78		95.99	54.87		52097.2	6270.99
	Lambda 4.5 x 10^5	516886	1297000	547300	549476	979000	291725	850400	618300			9.50156	29.69	6.728	7.96497	5.821	6.79752	5.071	6.967		706261	106117
	calibration curves
	SS 7900HT						AP/IP MasterCycler							TH RotorGene 6000								PL/EH/BM ViiA7#1
	BH ViiA7#2						SSc Eco							CFY BioRad CFX								FGS BioRad CFX

## Sheet: Fig3
																														SEM					CD40
																											DDCt	Pfaffl	RealCount	DDCt	Pfaffl	RealCount
		run 11	run 12	mean	SEM			run 11	run 12	mean	SEM			run 11	run 12	mean	SEM			run 11	run 12	mean	SEM			PBMC No Addition CD40	1	1	1	0	0	0
		2^-ddCt						Pfaffl						Accucal/RealCount - relative						AccuCal/RealCount - absolute						PBMC + 0.25x PMA ionomycin CD40	1.44017	1.34676	1.63159	0.342887	0.285612	0.128203
	PBMC No Addition CD40	1	1	1	0			1	1	1	0			0.905184	1.05646	1	0.0450507			5796.8	18072.4	11755.3	3124.49			PBMC + 0.5x PMA ionomycin CD40	1.26158	1.22363	0.988655	0.0675769	0.047783	0.0198182
		1	1					1	1					1.09482	0.943543					7011.2	16140.9					PBMC + 1x PMA ionomycin CD40	1.29269	1.50272	1.08165	0.18309	0.286122	0.243969
	PBMC + 0.25x PMA ionomycin CD40	0.989289	2.25943	1.44017	0.342887			0.98956	2.02673	1.34676	0.285612			1.28545	1.78478	1.63159	0.128203			8232	30531.6	20203.5	6357.71			PBMC No Addition CD127	1	1	1	0	0	0
		0.771974	1.74001					0.774977	1.59576					1.59515	1.86098					10215.3	31835.1					PBMC + 0.25x PMA ionomycin CD127	0.0975188	0.135165	0.104522	0.00688484	0.0129409	0.00249211
	PBMC + 0.5x PMA ionomycin CD40	1.17103	1.27351	1.26158	0.0675769			1.16968	1.21878	1.22363	0.047783			1.02064	0.94913	0.988655	0.0198182			6536.2	16236.4	11613	3055.62			PBMC + 0.5x PMA ionomycin CD127	0.189734	0.244987	0.149154	0.0121648	0.0241278	0.0113802
		1.15365	1.44815					1.14642	1.35966					0.960025	1.02482					6148	17531.2					PBMC + 1x PMA ionomycin CD127	0.195113	0.349467	0.174204	0.0234551	0.0465491	0.00365515
	PBMC + 1x PMA ionomycin CD40	1.62355	1.48269	1.29269	0.18309			2.19939	1.3997	1.50272	0.286122			1.06696	0.772894	1.08165	0.243969			6832.8	13221.6	10897.8	1407.03
		1.2783	0.78624					1.59971	0.812055					1.77553	0.711202					11370.5	12166.3								t-test results (rel to 0x)
	PBMC No Addition CD127	1	1	1	0			1	1	1	0			0.979203	0.959027	1	0.0187588			198220	408157	314013	64837.2						DDCt	Pfaffl	RealCount
		1	1					1	1					1.0208	1.04097					206640	443033						0.25x	CD40	0.2466 NS	0.2703 NS	0.0026 **
	PBMC + 0.25x PMA ionomycin CD127	0.0838404	0.091445	0.0975188	0.00688484			0.101634	0.146271	0.135165	0.0129409			0.108074	0.10866	0.104522	0.00249211			21877.5	46245	32683.6	6579.42				0.5x	CD40	0.0083 **	0.0034 **	0.5878 NS
		0.116048	0.0987418					0.130399	0.162354					0.103433	0.0979187					20938	41673.8						1x	CD40	0.1610 NS	0.1294 NS	0.7493 NS					No PMA/I		0.25x		0.5x	1x
	PBMC + 0.5x PMA ionomycin CD127	0.168192	0.182811	0.189734	0.0121648			0.197753	0.28065	0.244987	0.0241278			0.138468	0.13392	0.149154	0.0113802			28030	56995.7	45544.3	7758.12				0.25x	IL7R	<0.0001	<0.0001	<0.0001
		0.183245	0.224687					0.209445	0.2921					0.182993	0.141233					37043.3	60108.2						0.5x	IL7R	<0.0001	<0.0001	<0.0001				IL7R
	PBMC + 1x PMA ionomycin CD127	0.226416	0.160075	0.195113	0.0234551			0.505794	0.500599	0.449467	0.0465491			0.180438	0.166158	0.174204	0.173165			36526	70716	60717.8	10527.7				1x	IL7R	<0.0001	<0.0001	<0.0001
			0.198849						0.342009						0.176016						74911.4
	PBMC No Addition GAPDH													0.911779	1.05459	1	1			24112	921075	449920	245269
														1.08822	0.945408					28778	825714
	PBMC + 0.25x PMA ionomycin GAPDH													0.992721	1.20158	1.04594	1.07805			26252.5	1.04946e+06	511380	281543
														0.906504	1.08294					23972.5	945838
	PBMC + 0.5x PMA ionomycin GAPDH													0.91851	1.03033	1.00272	0.99455			24290	899888	440765	239517
														1.13594	0.926091					30040	808843
	PBMC + 1x PMA ionomycin GAPDH														1.04748	0.952484	0.959139				914862	574265	240457
														0.912554	0.897418					24132.5	783800
																														CD40								IL7R
																											RealCount	SEM
																										PBMC No Addition CD40	11755.3	3124.49
																										PBMC + 0.25x PMA ionomycin CD40	20203.5	6357.71
																										PBMC + 0.5x PMA ionomycin CD40	11613	3055.62
																										PBMC + 1x PMA ionomycin CD40	10897.8	1407.03
																										PBMC No Addition CD127	314013	64837.2
																										PBMC + 0.25x PMA ionomycin CD127	32683.6	6579.42
																										PBMC + 0.5x PMA ionomycin CD127	45544.3	7758.12
																										PBMC + 1x PMA ionomycin CD127	60717.8	10527.7
																										PBMC No Addition GAPDH	26445	3320.79
																										PBMC + 0.25x PMA ionomycin GAPDH	25112.5	3066.12
																										PBMC + 0.5x PMA ionomycin GAPDH	27165	3715.4
																										PBMC + 1x PMA ionomycin GAPDH	24132.5	3448.08
																														GAPDH

## Sheet: Fig4b
AR_hi sens_85s_no ladder
	Band No.	Volume (Int)	Normalised volume	Average	Relative	Average	SEM
Lane 5	Ptenko	962880	0.510257		4.22132
Lane 6	Ptenko	1407872	0.840151		6.95051
Lane 7	Ptenko	1368480	0.67793		5.60847
Lane 8	Ptenko	1113216	0.621678	0.662504	5.1431	5.48085	0.56838
Lane 9	WT	96102	0.0548368		0.453661
Lane 10	WT	286344	0.186915	0.120876	1.54634	1	0.546339
bactin_30s_3-6-14					mean	sem
	Band No.	Volume (Int)		WT	1	0.546339
Lane 5	Ptenko	1887048		pePTENKO	5.48085	0.56838
Lane 6	Ptenko	1675737
Lane 7	Ptenko	2018616
Lane 8	Ptenko	1790664
Lane 9	WT	1752508
Lane 10	WT	1531944

## Sheet: Fig4c
		Ct values from RotorGene																			Actb				AR
						AR								AR pfaffl
		Actb	AR			DCtS	DCtC	DDCt	2^-DDCt		Abs quant by RealCount	relative		Effic - bactin	Effic	Dgoi	DHK	GOI^DCp	HK^Dcp	Pfaffl		RealCount	relative RealCount
	25011 WT	15.93	21.63								17548.4	1		1.94	1.96							411646	1
	25011 WT	15.9	21.61								17755.3	1		1.95	1.96							382717	1
	25026 WT	15.89	21.72								17316	1		1.95	1.96							377302	1
	25026 WT	15.82	21.5								14624.5	1		1.95	1.98							389565	1
	25033 WT	16.17	22.15								6999.12	1		1.95	1.99							330174	1
	25033 WT	16.06	22.06								7119.95	1		1.95	1.99							346361	1
	25035 WT	18.1	23.02								7039.96	1		1.94	1.97							89667	1
	25035 WT	18.12	22.88								6290	1		1.96	1.98							69390	1
	25036 WT	16.26	21.53								13914.3	1		1.94	1.98							337308	1
	25036 WT	16.26	21.43								14358.6	1		1.94	1.98							332567	1
	23015 WT	15.95	21.06								20039.2	1		1.95	2							344142	1
	23015 WT	15.85	21.08								13610.6	1		1.95	1.99							354981	1
	23010 WT	16.41	21.7								13375.9	1		1.95	1.98							296781	1
	23010 WT	16.37	21.62								13642.7	1		1.95	1.98							292772	1
	mean WT	16.3636	21.785								13116.8	1		1.94786	1.97857							349693	1
	25009 PTENKO	15.3	20.23			4.93	5.42143	-0.491429	1.40584		29873.7	2.27752		1.96	1.98	1.555	1.06357	2.89277	2.04567	1.4141		425160	1.36664
	25009 PTENKO	15.19	20.19			5	5.42143	-0.421429	1.33925		48307.1	3.68286		1.96	1.98	1.595	1.17357	2.9729	2.20284	1.34958		551450	1.77259
	25014 PTENKO	14.12	19.37			5.25	5.42143	-0.171429	1.12617		52549	4.00625		1.94	1.99	2.415	2.24357	5.26902	4.42287	1.19131		1449020	4.65776
	25014 PTENKO	14.01	19.35			5.34	5.42143	-0.0814286	1.05807		53512.5	4.07971		1.95	1.99	2.435	2.35357	5.34204	4.81523	1.1094		1397890	4.49341
	25034 PTENKO	12.47	19			6.53	5.42143	1.10857	0.463753		68155.3	5.19605		1.95	1.98	2.785	3.89357	6.70213	13.467	0.497671		3565080	11.4597
	25034 PTENKO	12.71	19.02			6.31	5.42143	0.888571	0.540149		65939.7	5.02714		1.95	1.98	2.765	3.65357	6.61118	11.4726	0.576258		3145230	10.1101
	25037 PTENKO	16.54	20.51			3.97	5.42143	-1.45143	2.73479		27167.4	2.0712		1.92	1.98	1.275	-0.176429	2.38918	0.891287	2.68059		357120	1.14793
	25037 PTENKO	16.48	20.55			4.07	5.42143	-1.35143	2.55165		23666.5	1.8043		1.947	1.99	1.235	-0.116429	2.33929	0.925357	2.52798		274767	0.883217
	23017 PTENKO	14.74	19.63			4.89	5.42143	-0.531429	1.44536		47113.9	3.59189		1.95	1.99	2.155	1.62357	4.40584	2.95728	1.48983		756380	2.43132
	23017 PTENKO	14.68	19.39			4.71	5.42143	-0.711429	1.63742		68686.1	5.23652		1.94	1.96	2.395	1.68357	5.01133	3.05165	1.64217		1073830	3.45174
	mean pTENKo	14.624	19.724			5.1	5.42143	-0.321429	1.24957		48497.1	3.69734		1.9467	1.982	2.061	1.73957	4.09572	3.18608	1.28551		1.29959e+06	4.17744
								SEM	0.234965		5333.49	0.406617							SEM	0.225574		367873	1.1825
									SEM WT		1214.99										SEM WT	9608.58

## Sheet: Fig4e-f
		AR																					Actb
		std curve from rotorgene										calibration curve											std curve from rotorgene											calibration curve
												data from RealCount using AccuCal
		Data from Rotorgene software																					Data from Rotorgene software
	No.	Name	Type	Ct	Given Conc (copies/reaction)	Calc Conc (copies/reaction)	Rep. Ct	Rep. Calc. Conc.	mean	Rel expression			mean	SEM	mean	rel expression
	1	25011 WT	Unknown	21.63		16846.2	21.62	16997.8	16169.8			25011 WT	17650	4063	13117.7								No.	Name	Type	Ct	Given Conc (copies/reaction)	Calc Conc (copies/reaction)	Rep. Ct	Rep. Calc. Conc.	mean				mean	sem	mean					mean	sem
	2	25011 WT	Unknown	21.61		17150.8			5103.55			25026 WT	15970	3708									1	25011 WT	Unknown	15.93		324668	15.92	327484	268049			25011 WT	397200	50820	311104			WT	AC	311104	28726.8
	3	25026 WT	Unknown	21.72		15975.8	21.61	17116.5	1363.98			25033 WT	7059	1555									2	25011 WT	Unknown	15.9		330324			86468.2			25026 WT	383400	48890					Std	268049	23109.6
	4	25026 WT	Unknown	21.5		18338.7						25035 WT	6665	1640									3	25026 WT	Unknown	15.89		333041	15.86	340153	23109.6			25033 WT	338300	43800				pePTENKO	AC	1299440	387740
	5	25033 WT	Unknown	22.15		12089.4	22.1	12440.9				25036 WT	14140	3247									4	25026 WT	Unknown	15.82		347417						25035 WT	79530	10320					Std	1.02933e+06	289766
	6	25033 WT	Unknown	22.06		12802.7						23015 WT	16830	4203									5	25033 WT	Unknown	16.17		279148	16.12	288787				25036 WT	334900	42740
	7	25035 WT	Unknown	23.02		6905.69	22.95	7211.33				23010 WT	13510	3162									6	25033 WT	Unknown	16.06		298760						23015 WT	349600	43140
	8	25035 WT	Unknown	22.88		7530.51						25009 PTENKO	39090	9927	48498	3.69714							7	25035 WT	Unknown	18.1		82695.7	18.11	82241.2				23010 WT	294800	38520
	9	25036 WT	Unknown	21.53		18027.6	21.48	18617.7				25014 PTENKO	53030	11810									8	25035 WT	Unknown	18.12		81789.3						25009 PTENKO	488300	64400	1299440	4.17686
	10	25036 WT	Unknown	21.43		19227.2						25034 PTENKO	67050	14110									9	25036 WT	Unknown	16.26		263263	16.26	263457				25014 PTENKO	1423000	175400
	11	23015 WT	Unknown	21.06		24392	21.07	24248.8				25037 PTENKO	25420	5906									10	25036 WT	Unknown	16.26		263652						25034 PTENKO	3355000	427100
	12	23015 WT	Unknown	21.08		24106.4						23017 PTENKO	57900	13560									11	23015 WT	Unknown	15.95		320637	15.9	330967				25037 PTENKO	315900	40990
	13	23010 WT	Unknown	21.7		16175.9	21.66	16555.5				-2	14100000	2301000									12	23015 WT	Unknown	15.85		341630						23017 PTENKO	915000	127500
	14	23010 WT	Unknown	21.62		16944.1						-3	8576000	1863000									13	23010 WT	Unknown	16.41		239571	16.39	243257				-2	39160000	5016000
	15	25009 PTENKO	Unknown	20.23		41628.8	20.21	42242.9	61534.8	3.80554		-4	1004000	231500									14	23010 WT	Unknown	16.37		246999						-3	5902000	686600
	16	25009 PTENKO	Unknown	20.19		42866			22155			-5	32310	7167									15	25009 PTENKO	Unknown	15.3		484816	15.24	501647	1.02933e+06	3.84006		-4	784300	100400
	17	25014 PTENKO	Unknown	19.37		72409	19.36	72965.8	7006.02			-6	4945	1141									16	25009 PTENKO	Unknown	15.19		519061			916321			-5	56590	7095
	18	25014 PTENKO	Unknown	19.35		73526.9						-7	356.2	79.98									17	25014 PTENKO	Unknown	14.12		1.01571e+06	14.07	1.05144e+06	289766			-6	4429	564.1
	19	25034 PTENKO	Unknown	19		92393	19.01	91772.4															18	25014 PTENKO	Unknown	14.01		1.08842e+06						-7	291	41.57
	20	25034 PTENKO	Unknown	19.02		91155.9						mean	sem										19	25034 PTENKO	Unknown	12.47		2.8755e+06	12.59	2.66616e+06
	21	25037 PTENKO	Unknown	20.51		34722.3	20.53	34351.2		WT	AC	13117.7	1205.16										20	25034 PTENKO	Unknown	12.71		2.47205e+06
	22	25037 PTENKO	Unknown	20.55		33984					Std	16169.8	1363.98										21	25037 PTENKO	Unknown	16.54		221156	16.51	225673
	23	23017 PTENKO	Unknown	19.63		61391.5	19.51	66341.8		pePTENKO	AC	48498	7328.77										22	25037 PTENKO	Unknown	16.48		230282
	24	23017 PTENKO	Unknown	19.39		71691.4					Std	61534.8	5182.22										23	23017 PTENKO	Unknown	14.74		688057	14.71	701715
	25	-2	Standard	10.57	50000000	2.12058e+07	10.23	2.63419e+07															24	23017 PTENKO	Unknown	14.68		715645
	26	-2	Standard	9.94	50000000	3.17377e+07																	25	-2	Standard	8.21	50000000	4.22914e+07	8.11	4.49918e+07				std curve	determined	log theor	log determined
	27	-2	Standard	10.18	50000000	2.71588e+07																	26	-2	Standard	8.07	50000000	4.61081e+07						50000000	4.49918e+07	7.69897	7.65313
	28	-3	Standard	12.09	5000000	7.94889e+06	12.07	8.06921e+06															27	-2	Standard	8.05	50000000	4.67057e+07						5000000	4.98978e+06	6.69897	6.69808
	29	-3	Standard	12.09	5000000	7.96052e+06																	28	-3	Standard	11.68	5000000	4.75398e+06	11.6	4.98978e+06				500000	566673	5.69897	5.75333
	30	-3	Standard	12.02	5000000	8.30318e+06																	29	-3	Standard	11.56	5000000	5.12954e+06						50000	55143.4	4.69897	4.74149
	31	-4	Standard	15.6	500000	823331	15.53	862087															30	-3	Standard	11.57	5000000	5.09459e+06						5000	4825.82	3.69897	3.68357
	32	-4	Standard	15.49	500000	884511																	31	-4	Standard	15.03	500000	575085	15.05	566673				500	461.538	2.69897	2.66421
	33	-4	Standard	15.5	500000	879783																	32	-4	Standard	15.04	500000	569587
	34	-5	Standard	19.64	50000	60878.5	20.16	43506.6															33	-4	Standard	15.08	500000	555529
	35	-5	Standard	20.28	50000	40307																	34	-5	Standard	18.71	50000	56250.8	18.74	55143.4				AccuCal	determined	log theor	log determined
	36	-5	Standard	20.56	50000	33559.8																	35	-5	Standard	18.67	50000	57633.5						50000000	39160000	7.69897	7.59284
	37	-6	Standard	23.58	5000	4795.02	23.62	4679.83															36	-5	Standard	18.84	50000	51722.4						5000000	5902000	6.69897	6.771
	38	-6	Standard	23.6	5000	4737.35																	37	-6	Standard	22.53	5000	5054.05	22.61	4825.82				500000	784300	5.69897	5.89448
	39	-6	Standard	23.68	5000	4511.94																	38	-6	Standard	22.41	5000	5443.35						50000	56590	4.69897	4.75274
	40	-7	Standard	27.31	500	432.291	27.36	418.8															39	-6	Standard	22.87	5000	4085.15						5000	4429	3.69897	3.64631
	41	-7	Standard	27.49	500	386.526																	40	-7	Standard	26.29	500	474.008	26.33	461.538				500	291	2.69897	2.46389
	42	-7	Standard	27.29	500	439.607																	41	-7	Standard	26.34	500	459.24
																							42	-7	Standard	26.36	500	451.644
			std curve		log	SEM
			50000000	2.63419e+07	7.69897	7.42065
			5000000	8.06921e+06	6.69897	6.90683
			500000	862087	5.69897	5.93555
			50000	43506.6	4.69897	4.63855
			5000	4679.83	3.69897	3.67023
			500	418.8	2.69897	2.62201																												Log values
																																		theoretical	standard curve	AccuCal™
																																		7.69897	7.65313	7.59284
			AccuCal		log																													6.69897	6.69808	6.771
			50000000	14100000	7.69897	7.14922																												5.69897	5.75333	5.89448
			5000000	8576000	6.69897	6.93328																												4.69897	4.74149	4.75274
			500000	1004000	5.69897	6.00173																												3.69897	3.68357	3.64631
			50000	32310	4.69897	4.50934																												2.69897	2.66421	2.46389
			5000	4945	3.69897	3.69417
			500	356.2	2.69897	2.55169

## Sheet: Fig4g
			Rpl19	Rps9	Ppia	Hprt	Hmbs
		WT	1.26476e+06	166108	146008	14128	139362
		pePTENKO	1.85401e+06	1.27922e+06	311541	33157	196857
		sEM wt	339044	32604.7	36795.2	2355.96	22913.8
		SEM PTENKO	441222	318881	49560.6	7224.08	40750.3
		t-test (rel to WT)	0.1679 NS	0.0245 *	0.0491 *	0.0313 *	0.2469 NS

## Sheet: Fig4h
																														t-test
									DDCt and Pfaffl
					t-test
					relative to Actb
				sem	DDCt	Pfaffl
	Actb	DDCt	1.24957	0.234965
		Pfaffl	1.28551	0.225574
		RealCount	3.69734	0.406617	>0.0001	>0.0001
		Std Curve	3.80814	0.433278	>0.0001	>0.0001
	Hmbs	DDCt	4.5696	0.29037	>0.0001	>0.0001
		Pfaffl	3.73645	0.234444	>0.0001	>0.0001
			mean WT values		DDCt	2^-DDCt
	AR Ct	Hmbs Ct	DCtS	DCtC				Eff Hmbs	Eff AR	Dgoi	DHK	GOI^DCp	HK^Dcp	Pfaffl
25011 WT	21	17.38						1.7535	1.8475
25011 WT	20.93	17.35						1.7535	1.8475
25011 WT	20.96	17.42						1.7535	1.8475
25025 WT	23.48	18.86						1.906	1.912
25025 WT	23.56	18.69						1.906	1.912
25025 WT	23.37	18.59						1.906	1.912
25026 WT	21.4	17.31						1.7865	1.865
25026 WT	21.52	17.35						1.7865	1.865
25026 WT	21.64	17.33						1.7865	1.865
25033 WT	22.43	18						1.85	1.884
25033 WT	22.55	17.96						1.85	1.884
25033 WT	22.5	17.68						1.85	1.884
25035 WT	24.43	19.43						1.9305	1.9295
25035 WT	24.37	19.38						1.9305	1.9295
25035 WT	24.49	19.36						1.9305	1.9295
25036 WT	22.65	17.85						1.85	1.832
25036 WT	22.61	18.12						1.85	1.832
25036 WT	22.53	18.17						1.85	1.832
mean	22.5789	18.1239			-2.135	4.39237		1.853	1.862	2.97889	0.843889	6.37147	1.6829	3.78602
25009 PTENKO	19.6	17.28	2.32	4.455	-2.085	4.24275		1.853	1.862	2.98889	0.903889	6.4112	1.74634	3.67121
25009 PTENKO	19.59	17.22	2.37	4.455	-1.955	3.87716		1.853	1.862	2.80889	0.853889	5.73248	1.69331	3.38538
25009 PTENKO	19.77	17.27	2.5	4.455	-2.425	5.37029		1.8285	1.8045	3.50889	1.08389	7.93465	1.92345	4.12521
25014 PTENKO	19.07	17.04	2.03	4.455	-2.505	5.67649		1.8285	1.8045	3.61889	1.11389	8.46695	1.9586	4.32297
25014 PTENKO	18.96	17.01	1.95	4.455	-2.565	5.91755		1.8285	1.8045	3.59889	1.03389	8.36758	1.86628	4.48356
25014 PTENKO	18.98	17.09	1.89	4.455	-2.545	5.83608		1.8805	1.901	2.67889	0.133889	5.58936	1.08823	5.13618
25029 PTENKO	19.9	17.99	1.91	4.455	-2.555	5.87667		1.8805	1.901	2.68889	0.133889	5.62538	1.08823	5.16928
25029 PTENKO	19.89	17.99	1.9	4.455	-2.555	5.87667		1.8805	1.901	2.73889	0.183889	5.809	1.12314	5.17208
25029 PTENKO	19.84	17.94	1.9	4.455	-2.435	5.40764		1.8505	1.828	3.06889	0.633889	6.3676	1.47717	4.31066
25030 PTENKO	19.51	17.49	2.02	4.455	-2.395	5.25977		1.8505	1.828	2.91889	0.523889	5.81674	1.38048	4.21356
25030 PTENKO	19.66	17.6	2.06	4.455	-2.345	5.0806		1.8505	1.828	2.86889	0.523889	5.64392	1.38048	4.08838
25030 PTENKO	19.71	17.6	2.11	4.455	-1.255	2.38667		1.9055	1.938	-0.181111	-1.43611	0.887068	0.396165	2.23914
25031 PTENKO	22.76	19.56	3.2	4.455	-1.245	2.37019		1.9055	1.938	-0.221111	-1.46611	0.863899	0.388576	2.22324
25031 PTENKO	22.8	19.59	3.21	4.455	-1.255	2.38667		1.9055	1.938	0.0188889	-1.23611	1.01258	0.45069	2.24673
25031 PTENKO	22.56	19.36	3.2	4.455	-2.045	4.12673		1.7605	1.72	3.76889	1.72389	7.72112	2.65124	2.91227
25034 PTENKO	18.81	16.4	2.41	4.455	-2.045	4.12673		1.7605	1.72	3.78889	1.74389	7.80533	2.6814	2.91091
25034 PTENKO	18.79	16.38	2.41	4.455	-2.015	4.04181		1.7605	1.72	3.82889	1.81389	7.9765	2.78969	2.85927
25034 PTENKO	18.75	16.31	2.44	4.455	mean	4.5696							mean	3.73645
					sd	1.23193							sd	0.994662
					SEM	0.29037							SEM	0.234444
